# Supplementary material for: Instillation of a Dry Powder in Nasal Casts: Parameters Influencing the Olfactory Deposition With Uni- and Bi-Directional Devices
Source: Front Med Technol. 2022 Jun 27;4:924501. doi: 10.3389/fmedt.2022.924501 (PMC9273033; doi:10.3389/fmedt.2022.924501)
Supplement: Supplementary file 2 [file Data_Sheet_1.CSV]

run	Factor 1 A:Inspiratory flow L/min	Factor 2 BA:Angle	Factor 3 C:Perforation	Factor 4 D:Side	Response 1 Nostril %	Response 2 Olfactory region %	Response 3 Middle turbinate %	Lower turbinates %	Response 5 Nasopharynx %	Response 6 Post-nasal fraction %
1	0	Direct	Without	Left	12.5	11.3	72.4	3.2	0.4	0.2
2	60	Center	With	Left	9	14.5	69.7	2.4	3.9	0.6
3	60	Center	Without	Left	16.9	5.9	62	7.7	7.1	0.3
4	0	Center	With	Left	11.2	5.5	70.9	10.3	1.4	0.7
5	15	Center	With	Right	4	46.5	43.1	1.9	3.1	1.4
6	60	Direct	Without	Right	2.8	32.6	54.6	3.6	5.9	0.4
7	60	Direct	Without	Left	8.7	22.9	64.2	1	2.9	0.3
8	0	Center	Without	Right	6.2	12.8	70.2	8.5	0.4	1.8
9	15	Direct	With	Right	1.8	47.7	41.4	2.9	4.2	1.9
10	15	Center	Without	Left	11	3.6	63.2	19.7	1.5	0.9
11	0	Direct	Without	Right	1.9	38.6	53.5	4.5	1	0.5
12	15	Direct	With	Left	8	29	56.1	5	1.1	0.9
13	15	Direct	Without	Left	8	40.4	46.1	2	2	1.5
14	0	Direct	With	Left	6.9	14.8	73	4.9	0.3	0.1
15	60	Center	With	Right	0.6	12.4	59	15.5	11.2	1.3
16	0	Center	With	Left	7.2	17.2	65.5	9.1	0.7	0.2
17	60	Direct	With	Left	15.7	22	59.1	1.6	1.4	0.2
18	15	Direct	Without	Right	1.7	19.6	59.5	9.1	8.3	1.7
19	15	Direct	Without	Left	11.5	27.7	56	3.5	0.5	0.7
20	0	Center	With	Right	2.7	24.2	60.8	10	1.9	0.5
21	0	Center	With	Right	1.9	31.2	47.1	12.3	6.5	0.9
22	0	Center	Without	Left	9.3	8.1	61.1	20.1	0.7	0.6
23	0	Direct	With	Right	2.1	54	36.3	5.1	2	0.6
24	15	Center	With	Left	11.2	0.4	80.3	6.9	0.6	0.6
25	15	Direct	With	Left	19.4	0.6	74.4	4.3	0.7	0.7
26	60	Direct	Without	Right	2.7	23.7	57.4	7.3	8.6	0.3
27	60	Direct	With	Right	2.2	37.6	54.3	1.1	3.8	1
