# Supplementary material for: Instillation of a Dry Powder in Nasal Casts: Parameters Influencing the Olfactory Deposition With Uni- and Bi-Directional Devices
Source: Front Med Technol. 2022 Jun 27;4:924501. doi: 10.3389/fmedt.2022.924501 (PMC9273033; doi:10.3389/fmedt.2022.924501)
Supplement: Supplementary file 3 [file Data_Sheet_2.CSV]

Run	Factor 1 A:Angle	Factor 2 B:Perforation	Factor 3 C:Side	Factror 4 C:Device	Response 1 Nostril %	Response 2 Olfactory region %	Response 3 Middle turbinate %	Lower turbinates %	Response 5 Nasopharynx %	Response 6 Post-nasal fraction %
1	Center	With	Right	Aptar	2.7	24.2	60.8	10	1.9	0.5
2	Direct	With	Left	Aptar	6.9	14.8	73	4.9	0.3	0.1
3	Center	With	Left	Aptar	11.2	5.5	70.9	10.3	1.4	0.7
4	Center	Without	Left	TriVair	7	6.7	50.3	18.4	16.2	1.4
5	Center	Without	Right	Aptar	6.2	12.8	70.2	8.5	0.4	1.8
6	Direct	With	Right	TriVair	8.9	14.5	60.8	14.8	0.7	0.3
7	Direct	Without	Left	Aptar	12.5	11.3	72.4	3.2	0.4	0.2
8	Center	With	Right	TriVair	7	2.2	39.9	49.5	1.3	0.1
9	Direct	With	Right	Aptar	2.1	54	36.3	5.1	2	0.6
10	Center	Without	Right	TriVair	7.4	8.2	57	27.2	0.2	0.1
11	Direct	With	Left	TriVair	31	10.9	44.5	11.9	1.3	0.4
12	Center	With	Left	Aptar	7.2	17.2	65.5	9.1	0.7	0.2
13	Direct	Without	Right	Aptar	1.9	38.6	53.5	4.5	1	0.5
14	Direct	Without	Left	TriVair	22	9.8	64.5	3.4	0.1	0.1
15	Direct	Without	Right	TriVair	7.2	8.1	52.9	15.3	8.7	7.8
16	Center	Without	Left	Aptar	9.3	8.1	61.1	20.1	0.7	0.6
17	Center	With	Right	Aptar	1.9	31.2	47.1	12.3	6.5	0.9
18	Direct	Without	Right	TriVair	7.8	1.1	50.1	39.6	0.8	0.5
19	Center	With	Left	TriVair	12.9	0.3	16.1	70.4	0.1	0.1
