# Supplementary material for: Instillation of a Dry Powder in Nasal Casts: Parameters Influencing the Olfactory Deposition With Uni- and Bi-Directional Devices
Source: Front Med Technol. 2022 Jun 27;4:924501. doi: 10.3389/fmedt.2022.924501 (PMC9273033; doi:10.3389/fmedt.2022.924501)
Supplement: Supplementary file 4 [file Data_Sheet_3.CSV]

Run	Factor 1 A:Angle	Factor 2 B:Perforation	Factor 3 C:Side	Response 1 Nostril %	Response 2 Olfactory region %	Response 3 Middle turbinate %	Lower turbinates %	Response 5 Nasopharynx %	Response 6 Post-nasal fraction %
1	Direct	without	Right	7.2	8.1	52.9	15.3	8.7	7.8
2	Center	without	Right	7.4	8.2	57	27.2	0.2	0.1
3	Direct	without	Right	7.8	1.1	50.1	39.6	0.8	0.5
4	Direct	with	Right	8.9	14.5	60.8	14.8	0.7	0.3
5	Center	with	Left	12.9	0.3	16.1	70.4	0.1	0.1
6	Center	without	Left	7	6.7	50.3	18.4	16.2	1.4
7	Direct	without	Left	22	9.8	64.5	3.4	0.1	0.1
8	Direct	with	Left	31	10.9	44.5	11.9	1.3	0.4
9	Center	with	Right	7	2.2	39.9	49.5	1.3	0.1
