# Supplementary material for: Instillation of a Dry Powder in Nasal Casts: Parameters Influencing the Olfactory Deposition With Uni- and Bi-Directional Devices
Source: Front Med Technol. 2022 Jun 27;4:924501. doi: 10.3389/fmedt.2022.924501 (PMC9273033; doi:10.3389/fmedt.2022.924501)
Supplement: Supplementary file 5 [file Data_Sheet_4.CSV]

File “Aptar”	File containing the experiment for Aptar UDS administration device
File “TriVair”	File containing the experiment for IP Med TriVair administration device
File “Devices”	File containing the experiment for Aptar UDS and IP Med TriVair administration devices
Angle	Angle used for the spray instillation, either the center of the nasal valve (center) of directly aiming at the olfactory region (direct)
Perforation	Presence or absence of a septum perforation
Side	Nostril used for the spray instillation
Inspiratory flow	Simulated steady-state inspiratory flow concomitant to the instillation in L/min
Device	Administration device used, either unidirectional Aptar UDS (Aptar) or bidirectional IP Med TriVair (TriVair)
Nostril	Percentage of the instilled powder deposited in the nostrils
Olfactory region	Percentage of the instilled powder deposited in the olfactory region
Middle turbinate	Percentage of the instilled powder deposited in the middle turbinates
Lower turbinate	Percentage of the instilled powder deposited in the lower turbinates
Nasopharynx	Percentage of the instilled powder deposited in the nasopharynx
Post-nasal fraction	Percentage of the instilled powder not deposited in the nasal cavity
